# Supplementary material for: Analyzing a co-occurrence gene-interaction network to identify disease-gene association
Source: BMC Bioinformatics. 2019 Feb 8;20:70. doi: 10.1186/s12859-019-2634-7 (PMC6368766; doi:10.1186/s12859-019-2634-7)
Supplement: Supplementary file 1 — Document containing the list of genes for each cancer type according to MalaCards and NCI’s GDC. (XLSX 35 kb) [file 12859_2019_2634_MOESM1_ESM.xlsx]

## Sheet: Prostate
MalaCards		NCI's GDC
MXI1		DDX10
AR		BMPR1A
CHEK2		SPEN
BRCA2		POLE
MSR1		STAT6
PTEN		ERBB3
CDH1		BCR
RNASEL		HMGA2
ZFHX3		PTPRC
KLF6		KTN1
MAD1L1		WT1
POLK		GMPS
HOXB13		CHCHD7
EPHB2		TERT
FGFR4		SLC45A3
ELAC2		MPL
CD82		NRG1
FOLH1		CLP1
SRD5A2		CHIC2
KLK3		JAK3
MSMB		USP8
PCA3		EZH2
GSTP1		FANCA
NKX3-1		XPO1
HPC3		AKT1
PCAP		ERCC2
HPCQTL19		ETV5
HPC4		PMS1
HPC5		EGFR
ACPP		HERPUD1
TMPRSS2		KDM6A
DAB2IP		RAC1
CTNNB1		NBN
SLC43A1		NDRG1
PSCA		CYLD
HIP1		SEPT6
KLK2		ASXL1
HPC6		MAP2K2
AKT1		NCOA2
EGFR		SPOP
BRCA1		TCEA1
EGF		HIF1A
TRPM8		CALR
IGF1		SND1
CDKN1A		TTL
CDKN1B		RNF213
CDK2		MLLT1
ERBB2		SLC34A2
TRIM68		C2orf44
STAT3		MAP2K4
CYP17A1		MUTYH
AMACR		STAT5B
MSMP		CASC5
TP53		SH2B3
SLC45A3		FOXP1
HPN		RAD51B
HNF1B		EML4
ERG		WAS
IGF1R		KMT2C
ANO7		NUP98
PIM1		CRTC1
BMP6		SFPQ
CHGA		NSD1
CCND1		MYD88
ETV1		ETNK1
STEAP2		MEN1
SRD5A1		TBL1XR1
GRP		CCNB1IP1
TSPY1		LEF1
CASP9		MNX1
KLK15		MITF
CASP3		ERCC4
HSP90AA1		TSC2
BCL2		AMER1
TGFB1I1		JAZF1
GNRH1		ARID1A
NCOA4		MN1
TRPS1		MLLT10
NFKBIA		AXIN1
RNF14		ZRSR2
GRPR		PCM1
RB1		TRIM33
PCAT1		LMNA
PARP1		CD79A
IGFBP3		NKX2-1
TGFA		RBM10
MAPK1		LPP
PLAU		TSC1
MYC		FBXO11
PRUNE2		TRIP11
PAGE4		NFKBIE
MMP9		CNTRL
TNFSF10		MSH2
NBN		RPL10
MTOR		BCL3
SLC39A1		WHSC1L1
PCAT29		MDM4
ESR2		FBXW7
HIF1A		SBDS
SPDEF		MTCP1
BCL2L1		PMS2
SERPINA3		ERC1
CRISP3		CANT1
MDM2		NUTM1
ITGA6		WRN
LEF1		AKT2
EZH2		SETBP1
MMP2		NONO
CREB3L4		TCF12
PRAC1		BRIP1
ALOX15B		PSIP1
MAK		CARD11
SERPINB5		SS18L1
CASP8		PDGFRA
EIF3H		SYK
CDK4		HOXC11
E2F1		SMARCE1
PROS1		DCTN1
CD164		ALDH2
PTHLH		GPHN
FGFR2		ACKR3
MAPK3		ELN
CD44		NTRK1
KRT18		REL
TGFB1		SET
TMEFF2		RNF43
FASN		ALK
GDF15		RALGDS
VEGFA		PTPRB
SRC		FH
FGFR1		TET1
ST14		HRAS
FGF2		ERCC5
ALOX12		BCL6
PSAT1		WHSC1
MAPK8		TSHR
CHUK		MLLT3
TRPV6		PRKAR1A
CYCS		RABEP1
KLK10		ASPSCR1
HRAS		ERCC3
ALKBH3		PDE4DIP
CAV1		BAP1
SYT7		CCND3
KRT8		JAK1
ENO2		ZBTB16
LYVE1		BCL11B
IGF2		RUNX1T1
EP300		MAP3K13
RELA		PALB2
TUSC3		BRD4
PTGS2		ACSL6
TNFSF11		NFKB2
IL6R		ROS1
CCNB1		PTEN
REPS2		POT1
PCGEM1		RAD21
IKBKB		FGFR4
ESR1		DDX5
MAP2K1		CDH11
E2F3		MSH6
KRAS		AR
JUN		DEK
PTK2		CAMTA1
KLK4		LCP1
BAD		SDHB
HMGN2P46		PML
DMTN		PER1
MMP7		NCOR1
CLU		FGFR3
IGFBP2		XPA
HSD17B1		MLLT4
TERT		PBX1
HYAL1		SDC4
VDR		CD79B
CDH2		JUN
BMP4		MYB
PIK3R1		SMAD2
BAX		IKZF1
PDZD2		MAP3K1
CFLAR		TCF3
EGR1		SRSF3
AKR1C3		CDH1
BIRC5		LSM14A
CDKN3		KAT6B
ERBB3		STK11
PDGFRB		AFF3
PLAUR		NOTCH2
CDH3		HNF1A
XIAP		PPP2R1A
SHBG		ERBB2
FOXO1		DDX6
AKT2		PCSK7
PDGFD		APC
PAWR		ZNF521
PRNCR1		ABL1
MET		TP53
OR51E2		TCF7L2
CDC25C		PRDM16
MKI67		LHFP
GNRHR		CUX1
SCHLAP1		KIAA1549
CREB1		CARS
PIK3CA		KIAA1598
MCAM		ZNF384
CREBBP		MAX
BGLAP		RSPO2
RAF1		NUTM2A
MCL1		ABL2
TNFRSF11B		SDHA
EHBP1		CIC
GSK3B		ARNT
CYP19A1		ARID1B
CASP7		IDH1
CDK1		SEPT9
TNFRSF10B		FANCD2
ANXA5		KDR
PIK3CG		PPP6C
CYR61		NF2
TCF7L2		FANCG
PAK6		FUBP1
MMP14		CLTC
FGF7		ERG
LGALS3		LZTR1
GLIPR1		RHOA
ETS2		CREB1
CTNND1		MAML2
AGK		KAT6A
IBSP		ATM
WDR77		CRLF2
FAS		NCKIPSD
AKT3		RECQL4
LOX		SEPT5
PXN		EBF1
AKR1C4		KCNJ5
CTSD		BCOR
RARB		MYO5A
NFKB1		NR4A3
TSG101		CIITA
INS		TFG
TNFRSF10D		NFATC2
HSP90B1		BCL11A
RASSF1		PDGFB
PCAT14		TFE3
GRB2		ETV1
SKP2		EP300
SPP1		DICER1
TNFRSF10A		EXT2
CBR3-AS1		PAX8
VEGFC		ATR
TOP1		CDK12
EEF1A1		RB1
GSTM1		SF3B1
KIAA1524		PRRX1
FGF8		TRAF7
FLT4		FHIT
KDR		IL21R
BMX		CDKN1B
CYP1B1		KLF4
ILK		CBL
KRT5		CCND2
		PBRM1
		PDGFRB
		CLTCL1
		ZNF331
		STAT3
		FANCC
		LYL1
		MLH1
		FOXA1
		FIP1L1
		NOTCH1
		BCL2
		BRD3
		CNBP
		BCL9
		SUFU
		HOXA9
		TAL2
		STRN
		STIL
		SETD2
		CDC73
		MKL1
		ZFHX3
		MTOR
		TOP1
		SDHC
		LASP1
		TFEB
		NT5C2
		PRCC
		ARHGEF12
		DNM2
		PAX3
		COL1A1
		TRIM27
		ATRX
		PRKACA
		CNOT3
		WIF1
		FGFR1
		PICALM
		ETV6
		TNFAIP3
		TFPT
		CBLB
		PTK6
		STAG2
		BLM
		CHEK2
		UBR5
		VHL
		KIT
		GNA11
		RPN1
		FAT4
		CREBBP
		CTNNB1
		CBFA2T3
		PTPN13
		RANBP2
		FANCF
		PTPRK
		RET
		ITK
		PTPN11
		TBX3
		MSN
		NAB2
		KLK2
		ZCCHC8
		CSF3R
		CASP8
		CTCF
		COL2A1
		ARHGAP26
		FCGR2B
		KMT2D
		HLF
		FOXO1
		PAX5
		BRAF
		HOOK3
		KDM5A
		NACA
		RAF1
		P2RY8
		ATP1A1
		CLIP1
		AFF1
		PATZ1
		ARID2
		KLF6
		GOLGA5
		FCRL4
		SMAD4
		NCOR2
		FLT3
		RBM15
		FLT4
		BRCA1
		PPFIBP1
		TFRC
		NIN
		HLA-A
		KMT2A
		FSTL3
		EWSR1
		NUP214
		NTRK3
		THRAP3
		LRIG3
		FOXO3
		GRIN2A
		ABI1
		KRAS
		FGFR2
		RARA
		PLCG1
		TRRAP
		CACNA1D
		MYH9
		DAXX
		LCK
		SMAD3
		ESR1
		ATP2B3
		POU2AF1
		ETV4
		MYCN
		ECT2L
		MYC
		IL7R
		JAK2
		EPS15
		EXT1
		CDKN2A
		FAT1
		GAS7
		USP6
		TMPRSS2
		NCOA1
		BRCA2
		NFE2L2
		PIK3R1
		NFIB
		IRF4
		TET2
		SPECC1
		CREB3L2
		FGFR1OP
		MYH11
		AKAP9
		MECOM
		PLAG1
		RANBP17
		CBLC
		DNMT3A
		NUMA1
		XPC
		LIFR
		SRSF2
		ERBB4
		RAP1GDS1
		BIRC3
		PRF1
		KDSR
		AXIN2
		PHOX2B
		ATIC
		SMARCD1
		PIK3CA
		IL6ST
		OMD
		TPM3
		SRGAP3
		SMO
		TLX1
		MED12
		BTG1
		ELF4
		MSI2
		TPR
		HIP1
		HSP90AB1
		NF1
		FLI1
		MET
		BUB1B
		PAFAH1B2
		CHD4
		SMARCA4
		RPL5
		HSP90AA1

## Sheet: Breast
MalaCards		NCI's GDC
BRCA2		DDX10
CHEK2		HOXD13
RAD51		BMPR1A
BRIP1		HOXD11
BARD1		SPEN
PALB2		POLE
ATM		STAT6
TSG101		ERBB3
PIK3CA		CDKN2C
BRCA1		H3F3A
AKT1		BCR
CDH1		HMGA2
KRAS		PTPRC
TP53		KTN1
PHB		WT1
HMMR		GMPS
CASP8		CHCHD7
RAD54L		SH3GL1
XRCC3		CCND1
RB1CC1		TERT
PPM1D		SLC45A3
SLC22A18		MPL
PTEN		NRG1
NBN		ACSL3
ABRAXAS1		CLP1
ESR1		CHIC2
ERBB2		JAK3
PGR		USP8
CCND1		EZH2
TFF1		NUTM2B
AR		FANCA
CTSD		XPO1
BCAR1		AKT1
ESR2		ERCC2
NCOA3		ATF1
EGFR		ETV5
CYP19A1		PMS1
BRMS1		EGFR
BCAR3		HERPUD1
PIP		KDM6A
BCPR		RAC1
MYC		NBN
NQO2		NDRG1
BCAS1		CYLD
NRG1		SEPT6
EGF		ASXL1
ANKRD30A		MAP2K2
FGFR2		NCOA2
MUC1		SPOP
ABCG2		TCEA1
CTNNB1		HIF1A
CDK1		CALR
ERBB3		SND1
BCAR4		TTL
AREG		RNF213
CASP3		MLLT1
VEGFD		SLC34A2
SNCG		C2orf44
ERBB4		MAP2K4
MKI67		MUTYH
IGF1R		SDHD
KRT14		STAT5B
CDKN1A		CASC5
IGF2		SH2B3
VEGFA		RHOH
APOD		FOXP1
CDKN1B		EZR
VEGFC		RAD51B
MAPK8		EML4
FGF3		WAS
CDC25A		TGFBR2
ARID4B		KMT2C
CCND2		NUP98
RHOBTB2		CRTC1
MSH2		SFPQ
GATA3		NSD1
CHEK1		TAL1
SCGB2A2		MYD88
CDK4		ETNK1
AMPH		MEN1
PRLR		TBL1XR1
XBP1		CCNB1IP1
KRT5		LEF1
AURKA		SDHAF2
CDK2		MNX1
WNT10B		MITF
MDM2		ERCC4
SERPINB5		TLX3
EP300		TSC2
BCL2		AMER1
PCNA		AFF4
NME1		JAZF1
HEATR6		YWHAE
PARP1		ARID1A
TYMP		MN1
CXCR4		BCL10
TFAP2C		MLLT10
MAGED2		AXIN1
BEX2		HOXA13
CTTN		ZRSR2
CCNB1		PCM1
TOP2A		TRIM33
JUN		LMNA
TGFA		CD79A
WNT1		NRAS
MUCL1		MYCL
CLCA2		NKX2-1
RB1		RBM10
SRC		KIF5B
MSH6		LPP
CAV1		TSC1
DDR1		FBXO11
IGF1		TRIP11
EPOR		NFKBIE
BRMS1L		CNTRL
PIK3R1		MSH2
PTHLH		RPL10
MET		BCL3
KDR		C15orf65
AKAP13		WHSC1L1
STAT1		MDM4
TEK		MLF1
TACC1		FBXW7
AXL		SBDS
FGF2		MTCP1
NOTCH1		PMS2
KRT19		ERC1
TIMP1		CANT1
MMP1		NUTM1
CD44		WRN
BAX		POU5F1
CASP9		AKT2
BMP6		DDB2
FHIT		TNFRSF14
TGFB1		SETBP1
MST1R		FOXO4
STS		NONO
MTOR		TRIM24
MMP11		TCF12
TDGF1		BRIP1
TPD52L2		PSIP1
WNT5A		CARD11
FLT4		SS18L1
TIMP2		PDGFRA
WWOX		SYK
ING1		HOXC11
PRL		ELK4
CXCL12		SMARCE1
MTA1		VTI1A
LASP1		RSPO3
PTPRC		DCTN1
TOP1		ALDH2
FLT1		GPHN
PLAU		ACKR3
PLAUR		GOPC
HDAC1		ELN
CCND3		SOCS1
CLDN7		NTRK1
CCNG1		REL
CEP85L		SET
ODC1		RNF43
MAPK1		ALK
ABCB1		RALGDS
MAPK3		PTPRB
KRT8		FH
FGF4		TET1
HGF		HEY1
FOS		HRAS
MMP9		ERCC5
CYP1A1		BCL6
GRB7		WHSC1
MMP2		TSHR
TCF7L2		MLLT3
AHR		PRKAR1A
NET1		RABEP1
IRS1		ASPSCR1
MRE11		ERCC3
TIMP3		LMO1
AKIP1		PDE4DIP
SP1		BAP1
HSPB1		CCND3
TGFBR2		GATA3
PAK1		JAK1
AXIN2		ZBTB16
FGFR1		BCL11B
MAPK9		RUNX1T1
FGF8		MAP3K13
GPER1		ELL
CSF1R		PALB2
GREB1		CCNE1
SKP2		BRD4
ITGB3BP		ACSL6
MAPK10		NFKB2
AKT2		ROS1
GADD45A		PTEN
KLK10		POT1
TOX3		RAD21
XRCC2		SOX2
PRDM14		FGFR4
CCNA2		DDX5
CYP1B1		CDH11
TRIM25		MSH6
ETV4		AR
HRAS		ZMYM2
FOXO1		DEK
STAT3		CAMTA1
BECN1		CHN1
NF1		LCP1
EREG		SDHB
STK11		PML
MMP14		PER1
CDK7		NCOR1
TNFSF11		FGFR3
FASN		PHF6
CCNB2		FANCE
PTGS2		CD74
CCNE1		MLLT4
PTK6		PBX1
CA9		SDC4
CEACAM5		WWTR1
RRAS2		CRTC3
EMSY		CD79B
S100A4		JUN
PIK3CB		MYB
HSD17B1		SMAD2
HIF1A		IKZF1
STMN1		MAP3K1
SULT1E1		TCF3
DNMT3B		GATA2
ST18		SRSF3
RPS6KB1		CDH1
SMAD4		LSM14A
NCOA1		KAT6B
PTN		FEV
SCGB3A1		STK11
SLC9A3R1		AFF3
RASSF1		NOTCH2
PIK3CG		HNF1A
IGF2R		ACVR1
MAPK14		DDIT3
MLH1		PPP2R1A
IGFBP3		ERBB2
GRB2		NPM1
BMPR1A		DDX6
HBEGF		PCSK7
GSTP1		APC
GRN		ZNF521
PDGFRB		ABL1
FBXW7		TP53
GSK3B		TCF7L2
PLK1		PRDM16
KDM5B		LHFP
RHOA		CUX1
PTK2		KIAA1549
CDK6		CARS
KRT18		KIAA1598
CSK		ZNF384
NOTCH4		MAX
E2F1		RSPO2
TNFSF10		NUTM2A
CDC25B		ABL2
SMAD2		SDHA
PRKCA		CIC
SHC1		ARNT
FGF1		ARID1B
NAT2		CBFB
KIT		IDH1
RARB		SS18
SNAI2		SEPT9
NRP1		FANCD2
CDC42		KDR
NCOA6		PPP6C
HDAC4		NF2
BIRC5		FANCG
BMP1		FUBP1
E2F3		CLTC
HPR		ERG
TGFBR1		LZTR1
TIMELESS		FOXL2
GNRH1		SMARCB1
ROBO1		RHOA
BCAS3		FAS
TWIST1		MDM2
NTRK3		GATA1
ST14		CREB1
CTNND1		MAML2
GNRH2		MAF
FOXA1		KAT6A
IL6		ATM
CDC27		NCKIPSD
KIF15		RECQL4
TNF		SEPT5
GPNMB		EBF1
SHBG		HOXA11
CSF3		KCNJ5
CYP17A1		BCOR
BCL2L1		MYO5A
CDH2		NR4A3
SFN		CIITA
EPCAM		TFG
ATR		NFATC2
FGFR4		BCL11A
CXCL8		CXCR4
ESRRA		PDGFB
RBBP8		TFE3
APC		ETV1
CCAR2		EP300
POU4F2		DICER1
GSTT1		BCL7A
LYVE1		IDH2
ETS1		EXT2
XRCC1		PAX8
STAT5B		SUZ12
GSTM1		ATR
IGFBP2		CDK12
FBLN1		RB1
KIAA0100		SF3B1
		SSX2
		PRRX1
		TRAF7
		FHIT
		IL21R
		CDKN1B
		MALT1
		KLF4
		CBL
		CCND2
		GPC3
		PBRM1
		PDGFRB
		CLTCL1
		ZNF331
		CCDC6
		STAT3
		FANCC
		LYL1
		MLH1
		HMGA1
		FOXA1
		PIM1
		FIP1L1
		CD274
		NOTCH1
		BCL2
		BRD3
		CNBP
		BCL9
		SUFU
		HOXA9
		TAL2
		STRN
		PPARG
		CDX2
		IKBKB
		STIL
		SETD2
		CDC73
		MKL1
		PDCD1LG2
		ZFHX3
		MTOR
		TOP1
		SDHC
		LASP1
		TFEB
		NT5C2
		FLCN
		PRCC
		MUC1
		ARHGEF12
		DNM2
		PAX3
		COL1A1
		TRIM27
		ATRX
		PRKACA
		CNOT3
		WIF1
		FGFR1
		EIF3E
		CEP89
		PICALM
		ETV6
		TNFAIP3
		PTCH1
		EIF4A2
		TFPT
		CBLB
		PTK6
		RUNX1
		STAG2
		BLM
		CHEK2
		UBR5
		KIT
		PAX7
		GNA11
		RPN1
		FAT4
		CREBBP
		CTNNB1
		CBFA2T3
		LMO2
		FUS
		GNAS
		HOXC13
		PTPN13
		RANBP2
		FANCF
		PTPRK
		RET
		ITK
		PTPN11
		TBX3
		MAFB
		MSN
		NAB2
		KLK2
		ZCCHC8
		CSF3R
		TCL6
		CASP8
		CTCF
		COL2A1
		ARHGAP26
		CDK4
		FCGR2B
		KMT2D
		HLF
		FOXO1
		PAX5
		BRAF
		HOOK3
		KDM5A
		PWWP2A
		NACA
		RAF1
		P2RY8
		ATP1A1
		CLIP1
		AFF1
		PATZ1
		ARID2
		KLF6
		GOLGA5
		FCRL4
		SMAD4
		NCOR2
		FLT3
		HMGN2P46
		DNAJB1
		RBM15
		CREB3L1
		FLT4
		BRCA1
		PPFIBP1
		TFRC
		NIN
		HLA-A
		KMT2A
		EWSR1
		NUP214
		NTRK3
		THRAP3
		LRIG3
		FOXO3
		GRIN2A
		ABI1
		KRAS
		FGFR2
		IL2
		RARA
		PLCG1
		TRRAP
		CACNA1D
		MYH9
		DAXX
		LCK
		SMAD3
		ESR1
		ATP2B3
		SSX1
		POU2AF1
		MYCN
		ECT2L
		MYC
		H3F3B
		TNFRSF17
		GNAQ
		IL7R
		JAK2
		EPS15
		FAM131B
		EXT1
		FAT1
		GAS7
		USP6
		RPL22
		TMPRSS2
		HNRNPA2B1
		NCOA1
		BRCA2
		NFE2L2
		PIK3R1
		NFIB
		IRF4
		TET2
		SPECC1
		CDK6
		FAM46C
		CREB3L2
		FGFR1OP
		CEBPA
		MAP2K1
		MYH11
		AKAP9
		MECOM
		PLAG1
		RANBP17
		CBLC
		DNMT3A
		NUMA1
		XPC
		LIFR
		SRSF2
		ERBB4
		MDS2
		RAP1GDS1
		BIRC3
		PRF1
		KDSR
		AXIN2
		PHOX2B
		ATIC
		SMARCD1
		PIK3CA
		IL6ST
		OMD
		TPM3
		SRGAP3
		SMO
		MED12
		BTG1
		ELF4
		MSI2
		TPR
		HIP1
		HSP90AB1
		NF1
		FLI1
		FNBP1
		MET
		TPM4
		PRDM1
		BUB1B
		PAFAH1B2
		COX6C
		KDM5C
		CHD4
		SMARCA4
		RPL5
		HSP90AA1

## Sheet: Lung
MalaCards		NCI's GDC
BRAF		DDX10
SLC22A18		MYOD1
KRAS		HOXD13
PPP2R1B		BMPR1A
EGFR		HOXD11
CASP8		SPEN
ERBB2		POLE
PRKN		STAT6
CYP2A6		ERBB3
FASLG		CDKN2C
ERCC6		H3F3A
PIK3CA		BCR
MAP3K8		HMGA2
IRF1		PTPRC
PTEN		KTN1
MXRA5		WT1
GSTM1		GMPS
RASSF1		CHCHD7
TP53		SH3GL1
DLEC1		CCND1
FHIT		TERT
CADM1		SLC45A3
ALK		MPL
CDKN2A		NRG1
NKX2-1		ACSL3
PTGS2		CLP1
ENO2		CHIC2
STK11		JAK3
TOP1		USP8
VEGFA		EZH2
HRAS		FANCA
MYC		XPO1
CCND1		AKT1
EGF		ERCC2
EML4		ATF1
NQO1		ETV5
CEACAM5		PMS1
GRP		EGFR
RB1		HERPUD1
MGMT		KDM6A
KRT19		RAC1
RARB		NBN
CASP3		NDRG1
BCL2L1		CYLD
MET		SEPT6
MAPK1		ASXL1
CDK4		MAP2K2
MYCL		NCOA2
CYP1A1		SPOP
CYCS		TCEA1
ERCC1		HIF1A
CHGA		CALR
AREG		SND1
SYP		TTL
ERBB3		RNF213
TUBB3		MLLT1
CDK2		SLC34A2
VEGFC		C2orf44
MVP		MAP2K4
STAT3		MUTYH
CASP9		SDHD
ABCB1		STAT5B
GSTP1		CASC5
CDKN1A		SH2B3
TYMS		RHOH
BCL2		FOXP1
SCUBE3		EZR
TERT		RAD51B
NCAM1		EML4
ABCC1		WAS
TSG11		TGFBR2
E2F1		KMT2C
RRM1		NUP98
XIAP		CRTC1
AKT1		SFPQ
TUSC2		NSD1
MDM2		TAL1
BIRC5		MYD88
IGF1R		ETNK1
SKP2		MEN1
CD44		TBL1XR1
MMP9		CCNB1IP1
XRCC1		LEF1
KDR		SDHAF2
MMP2		MNX1
PARP1		MITF
CDH1		ERCC4
HIF1A		TLX3
BAX		TSC2
CHRNA3		AMER1
ITGB1		AFF4
CHRNA5		JAZF1
NME1		YWHAE
HGF		ARID1A
FLT4		MN1
NAPSA		BCL10
PTK2		MLLT10
CDKN1B		AXIN1
NMB		HOXA13
TNFSF10		ZRSR2
NMBR		TCL1A
CSF3		PCM1
MAPK8		TRIM33
CDKN2B		LMNA
OGG1		CD79A
CDH13		NRAS
TP63		MYCL
TGFA		NKX2-1
JUN		RBM10
ABCG2		KIF5B
TYMP		LPP
APAF1		TSC1
CCNA2		FBXO11
MAPK3		TRIP11
CT83		NFKBIE
BIRC7		CNTRL
ERCC2		MSH2
RAF1		RPL10
RBM5		BCL3
EPB41L3		C15orf65
PLAU		WHSC1L1
GRPR		MDM4
BIRC3		MLF1
BPIFA1		FBXW7
MAGEA4		SBDS
MAP2K1		MTCP1
MYO18B		PMS2
PPARG		ERC1
FAS		CANT1
PRKCA		NUTM1
KRT18		WRN
BRS3		POU5F1
BIRC2		AKT2
DAPK1		DDB2
TNFRSF10B		TNFRSF14
RCVRN		SETBP1
HNRNPA2B1		FOXO4
PRKCI		NONO
PTGER4		TRIM24
TOP2A		TCF12
AKT2		BRIP1
FN1		PSIP1
MMP7		CARD11
NFKBIA		SS18L1
FLT1		PDGFRA
CA9		MLLT11
MLH1		SYK
ASCL1		HOXC11
EPCAM		ELK4
CCNB1		SMARCE1
UCHL1		VTI1A
ENO1		RSPO3
TIMP2		DCTN1
ANXA5		ALDH2
PLAUR		GPHN
DCK		ACKR3
KRT7		GOPC
FGF2		ELN
ERBB4		NTRK1
SRC		REL
PTHLH		SET
SAT1		RNF43
CDK1		ALK
TIMP1		RALGDS
DNMT1		PTPRB
CDK6		FH
S100A2		TET1
MCL1		HEY1
CYP2E1		HRAS
FGFR1		ERCC5
TGFBR2		BCL6
C20orf85		WHSC1
SLC2A1		TSHR
CTNNB1		MLLT3
SFTPB		PRKAR1A
PIK3R1		RABEP1
RALBP1		ASPSCR1
MAGEA1		ERCC3
CTAG1B		LMO1
ROS1		PDE4DIP
XRCC3		BAP1
CAV1		CCND3
IL24		GATA3
TP73		JAK1
TKT		ZBTB16
VEGFD		BCL11B
HDGF		RUNX1T1
TK1		MAP3K13
SPP1		ELL
SCGB1A1		PALB2
PDGFRB		CCNE1
DHFR		BRD4
MUC4		ACSL6
ELAVL4		NFKB2
PCNA		ROS1
GSTT1		PTEN
IGFBP3		POT1
CSF2		RAD21
CD274		SOX2
DHDH		FGFR4
MYCN		DDX5
RELA		CDH11
MAGEA3		MSH6
BAG1		AR
ILK		ZMYM2
RBM6		DEK
ESR2		CAMTA1
APEX1		CHN1
ITGA3		LCP1
HSP90AA1		SDHB
KRT20		PML
CCNE1		PER1
MTOR		NCOR1
ATM		FGFR3
CTNND1		PHF6
AKR1C1		XPA
FSCN1		FANCE
TLR9		CD74
DIABLO		MLLT4
FOXO3		PBX1
CDH2		SDC4
HOPX		WWTR1
TGFB1		CRTC3
SEMA3B		CD79B
MALAT1		JUN
MTAP		MYB
CTSB		SMAD2
DNMT3B		IKZF1
CFLAR		MAP3K1
TNFRSF10A		TCF3
TERC		GATA2
AKT3		SRSF3
RXRG		CDH1
MSLN		LSM14A
SFTPC		KAT6B
MUC1		FEV
PIK3CG		STK11
ANXA1		AFF3
RIOX2		NOTCH2
		HNF1A
		ACVR1
		DDIT3
		PPP2R1A
		ERBB2
		NPM1
		DDX6
		PCSK7
		APC
		ZNF521
		ABL1
		TP53
		TCF7L2
		PRDM16
		LHFP
		CUX1
		KIAA1549
		CARS
		KIAA1598
		ZNF384
		MAX
		RSPO2
		NUTM2A
		ABL2
		SDHA
		CIC
		ARNT
		ARID1B
		CBFB
		IDH1
		SS18
		SEPT9
		FANCD2
		KDR
		PPP6C
		NF2
		FANCG
		FUBP1
		CLTC
		ERG
		LZTR1
		FOXL2
		SMARCB1
		RHOA
		FAS
		MDM2
		GATA1
		CREB1
		MAML2
		MAF
		KAT6A
		ATM
		CRLF2
		NCKIPSD
		RECQL4
		SEPT5
		EBF1
		HOXA11
		KCNJ5
		BCOR
		MYO5A
		NR4A3
		CIITA
		TFG
		NFATC2
		BCL11A
		CXCR4
		PDGFB
		TFE3
		ETV1
		EP300
		DICER1
		BCL7A
		IDH2
		EXT2
		PAX8
		SUZ12
		ATR
		CDK12
		RB1
		SF3B1
		SSX2
		PRRX1
		TRAF7
		FHIT
		IL21R
		CDKN1B
		MALT1
		KLF4
		CBL
		CCND2
		GPC3
		PBRM1
		PDGFRB
		CLTCL1
		ZNF331
		CCDC6
		STAT3
		FANCC
		LYL1
		MLH1
		FOXA1
		PIM1
		FIP1L1
		CD274
		NOTCH1
		BCL2
		BRD3
		CNBP
		RMI2
		BCL9
		SUFU
		HOXA9
		TAL2
		STRN
		PPARG
		CDX2
		IKBKB
		STIL
		SETD2
		CDC73
		MKL1
		PDCD1LG2
		ZFHX3
		MTOR
		TOP1
		SDHC
		LASP1
		TFEB
		NT5C2
		FLCN
		PRCC
		MUC1
		ARHGEF12
		DNM2
		PAX3
		COL1A1
		TRIM27
		ATRX
		PRKACA
		CNOT3
		WIF1
		FGFR1
		EIF3E
		CEP89
		PICALM
		ETV6
		TNFAIP3
		PTCH1
		EIF4A2
		TFPT
		CBLB
		PTK6
		RUNX1
		STAG2
		BLM
		CHEK2
		UBR5
		VHL
		KIT
		PAX7
		GNA11
		RPN1
		FAT4
		CREBBP
		CTNNB1
		CBFA2T3
		LMO2
		FUS
		GNAS
		HOXC13
		PTPN13
		RANBP2
		FANCF
		PTPRK
		RET
		ITK
		PTPN11
		TBX3
		MAFB
		MSN
		NAB2
		KLK2
		ZCCHC8
		CSF3R
		TCL6
		CASP8
		CTCF
		COL2A1
		ARHGAP26
		CDK4
		FCGR2B
		KMT2D
		HLF
		FOXO1
		PAX5
		BRAF
		HOOK3
		KDM5A
		PWWP2A
		NACA
		RAF1
		P2RY8
		ATP1A1
		CLIP1
		AFF1
		PATZ1
		ARID2
		KLF6
		GOLGA5
		FCRL4
		SMAD4
		NCOR2
		FLT3
		DNAJB1
		RBM15
		CREB3L1
		FLT4
		BRCA1
		PPFIBP1
		TFRC
		NIN
		HLA-A
		KMT2A
		FSTL3
		EWSR1
		NUP214
		NTRK3
		THRAP3
		LRIG3
		FOXO3
		GRIN2A
		ABI1
		KRAS
		FGFR2
		IL2
		RARA
		PLCG1
		TRRAP
		CACNA1D
		MYH9
		DAXX
		LCK
		SMAD3
		ESR1
		ATP2B3
		SSX1
		POU2AF1
		ETV4
		MYCN
		ECT2L
		MYC
		H3F3B
		TNFRSF17
		GNAQ
		IL7R
		JAK2
		EPS15
		FAM131B
		EXT1
		CDKN2A
		FAT1
		GAS7
		USP6
		RPL22
		TMPRSS2
		HNRNPA2B1
		NCOA1
		BRCA2
		NFE2L2
		PIK3R1
		NFIB
		IRF4
		TET2
		SPECC1
		CDK6
		FAM46C
		CREB3L2
		FGFR1OP
		CEBPA
		MAP2K1
		MYH11
		AKAP9
		MECOM
		OLIG2
		PLAG1
		RANBP17
		CBLC
		DNMT3A
		NUMA1
		XPC
		LIFR
		SRSF2
		ERBB4
		MDS2
		RAP1GDS1
		BIRC3
		PRF1
		KDSR
		AXIN2
		PHOX2B
		ATIC
		SMARCD1
		PIK3CA
		IL6ST
		OMD
		TPM3
		SRGAP3
		SMO
		TLX1
		MED12
		BTG1
		ELF4
		MSI2
		TPR
		HIP1
		HSP90AB1
		NF1
		FLI1
		FNBP1
		MET
		TPM4
		PRDM1
		BUB1B
		PAFAH1B2
		COX6C
		KDM5C
		CHD4
		SMARCA4
		RPL5
		HSP90AA1
